# Supplementary material for: PRRSV-Vaccinated, Seronegative Sows and Maternally Derived Antibodies (II): Impact on PRRSV-1 Vaccine Effectiveness and Challenge Outcomes in Piglets
Source: Vaccines (Basel). 2024 Mar 1;12(3):257. doi: 10.3390/vaccines12030257 (PMC10976001; doi:10.3390/vaccines12030257)
Supplement: Supplementary file 1 [file vaccines-12-00257-s001.zip]

Archive with 1 entries (1 files):
- vaccines-2883453-supplementary Figures.pdf
